# Supplementary material for: Influence of Sulfur-Curing Conditions on the Dynamics and Crosslinking of Rubber Networks: A Time-Domain NMR Study
Source: Polymers (Basel). 2022 Feb 16;14(4):767. doi: 10.3390/polym14040767 (PMC8880187; doi:10.3390/polym14040767)
Supplement: Supplementary file 1 [file polymers-14-00767-s001.zip]

Archive with 1 entries (1 files):
- polymers-1591587-supplementary.pdf
